# Supplementary material for: Substance Use, Highly Active Antiretroviral Therapy, and Liver Enzymes: Evidence From a Cross-Sectional Study of HIV-Infected Adult Patients Without Comorbidities on HAART in the University of Port Harcourt Teaching Hospital
Source: Front Reprod Health. 2021 Jun 28;3:664080. doi: 10.3389/frph.2021.664080 (PMC9580740; doi:10.3389/frph.2021.664080)
Supplement: Supplementary file 2 [file Table_1.XLSX]

## Sheet: Data sheet
S/No	SEX	AST(U/l)	AST CATEGORY	ALT(U/l)	ALT CATEGORY	ALP(U/l)	ALP CATEGORY	GEN. ABNORMALITY	PATIENT DRINKS ALCOHOL	PATIENT SMOKES	USE OF TRAD MED WHILE ON ARV DRUGS	CD4 B4 HAART	MONTHS ON HAART
S3	Male	7.94	Normal (6-48 U/L)	18.4	Normal (7-55 U/L)	137.8	Abnormal	ALP	YES	NO	YES	350	23
S5	Female	45.03	Normal (6-48 U/L)	34.12	Normal (7-55 U/L)	130.2	Abnormal	ALP	YES	YES	NO	611	24
S6	Female	48.82	Abnormal	56.1	Abnormal	131.6	Abnormal	AST/ALT/ALP	YES	YES	YES	466	17
S7	Female	6.01	Normal (6-48 U/L)	63.6	Abnormal	126.7	Normal (30-120 U/L)	ALT	NO	NO	NO	205	14
S8	Male	31.2	Normal (6-48 U/L)	9.48	Normal (7-55 U/L)	137.3	Abnormal	ALP	YES	NO	NO	262	13
S9	Male	13.1	Normal (6-48 U/L)	45.1	Normal (7-55 U/L)	114.3	Normal (30-120 U/L)	Normal	NO	NO	NO	209	25
S11	Female	27.8	Normal (6-48 U/L)	9.4	Normal (7-55 U/L)	112.9	Normal (30-120 U/L)	Normal	NO	NO	YES	230	14
S12	Female	19.04	Normal (6-48 U/L)	12.1	Normal (7-55 U/L)	124.9	Normal (30-120 U/L)	Normal	NO	NO	NO	338	19
S13	Female	16.42	Normal (6-48 U/L)	15.3	Normal (7-55 U/L)	136	Abnormal	ALP	NO	NO	NO	512	23
S14	Male	52.41	Abnormal	58.4	Abnormal	134.6	Abnormal	AST/ALT/ALP	YES	YES	YES	535	23
S17	Female	8.6	Normal (6-48 U/L)	10.6	Normal (7-55 U/L)	140.2	Abnormal	ALP	NO	NO	NO	589	14
S18	Male	44.4	Normal (6-48 U/L)	22.4	Normal (7-55 U/L)	142.5	Abnormal	ALP	YES	NO	NO	420	14
S19	Female	48.6	Abnormal	55.9	Abnormal	114.6	Normal (30-120 U/L)	AST/ALT	NO	NO	NO	241	14
S20	Female	40.3	Normal (6-48 U/L)	47.2	Normal (7-55 U/L)	116.8	Normal (30-120 U/L)	Normal	NO	NO	NO	486	23
S21	Male	43.7	Normal (6-48 U/L)	30.1	Normal (7-55 U/L)	115.2	Normal (30-120 U/L)	Normal	NO	NO	NO	315	14
S22	Female	9.02	Normal (6-48 U/L)	20.4	Normal (7-55 U/L)	115.6	Normal (30-120 U/L)	Normal	NO	NO	NO	236	14
S25	Male	10.5	Normal (6-48 U/L)	14.2	Normal (7-55 U/L)	148.3	Abnormal	ALP	NO	NO	NO	243	21
S27	Male	33	Normal (6-48 U/L)	48.6	Normal (7-55 U/L)	147.4	Abnormal	ALP	NO	NO	NO	289	22
S28	Female	8.9	Normal (6-48 U/L)	33.7	Normal (7-55 U/L)	111.7	Normal (30-120 U/L)	Normal	NO	NO	NO	214	16
S29	Female	45.52	Normal (6-48 U/L)	12.4	Normal (7-55 U/L)	130.2	Abnormal	ALP	NO	NO	NO	353	12
S30	Male	10.7	Normal (6-48 U/L)	26.4	Normal (7-55 U/L)	149.8	Abnormal	ALP	NO	NO	NO	206	15
S31	Male	9.84	Normal (6-48 U/L)	18.4	Normal (7-55 U/L)	144.5	Abnormal	ALP	NO	NO	NO	250	26
S36	Female	13.2	Normal (6-48 U/L)	20.1	Normal (7-55 U/L)	120	Normal (30-120 U/L)	Normal	NO	NO	NO	212	17
S39	Male	48.4	Abnormal	55.7	Abnormal	119.5	Normal (30-120 U/L)	AST/ALT	NO	NO	NO	285	12
S40	Female	10.8	Normal (6-48 U/L)	43	Normal (7-55 U/L)	116.7	Normal (30-120 U/L)	Normal	NO	NO	YES	200	14
S41	Male	45.7	Normal (6-48 U/L)	23.8	Normal (7-55 U/L)	112.2	Normal (30-120 U/L)	Normal	NO	NO	NO	291	22
S42	Female	48.4	Abnormal	58.1	Abnormal	133.2	Abnormal	AST/ALT/ALP	YES	YES	NO	218	20
S43	Female	48.06	Abnormal	53.7	Normal (7-55 U/L)	141.3	Abnormal	AST/ALP	NO	NO	NO	274	13
S44	Female	51.4	Abnormal	48.9	Normal (7-55 U/L)	134.6	Abnormal	AST/ALP	NO	NO	YES	250	12
S46	Female	13	Normal (6-48 U/L)	22	Normal (7-55 U/L)	136.3	Abnormal	ALP	NO	NO	NO	271	24
S47	Female	49.6	Abnormal	55.6	Abnormal	145.6	Abnormal	AST/ALT/ALP	YES	YES	YES	224	22
S48	Female	7.81	Normal (6-48 U/L)	11.6	Normal (7-55 U/L)	111.7	Normal (30-120 U/L)	Normal	NO	NO	NO	320	23
S49	Female	6.48	Normal (6-48 U/L)	55.4	Abnormal	137.2	Abnormal	ALT/ALP	YES	NO	NO	238	24
S51	Male	9.52	Normal (6-48 U/L)	12.8	Normal (7-55 U/L)	144.6	Abnormal	ALP	NO	NO	NO	343	20
S55	Female	7.12	Normal (6-48 U/L)	10.6	Normal (7-55 U/L)	113	Normal (30-120 U/L)	Normal	NO	NO	NO	215	20
S59	Female	5.06	Normal (6-48 U/L)	9.22	Normal (7-55 U/L)	136	Abnormal	ALP	NO	NO	NO	324	15
S61	Female	46.56	Normal (6-48 U/L)	64	Abnormal	136.8	Abnormal	ALT/ALP	NO	NO	NO	243	12
S62	Female	21.2	Normal (6-48 U/L)	22.6	Normal (7-55 U/L)	133	Abnormal	ALP	NO	NO	NO	214	25
S63	Female	51.3	Abnormal	55.9	Abnormal	137.8	Abnormal	AST/ALT/ALP	YES	YES	YES	311	14
S64	Female	48.6	Abnormal	57.2	Abnormal	130.4	Abnormal	AST/ALT/ALP	YES	YES	YES	489	20
S65	Male	10.1	Normal (6-48 U/L)	15.5	Normal (7-55 U/L)	148.5	Abnormal	ALP	NO	NO	YES	200	21
S66	Female	9.22	Normal (6-48 U/L)	18.2	Normal (7-55 U/L)	137.4	Abnormal	ALP	YES	NO	YES	251	12
S67	Female	8.22	Normal (6-48 U/L)	15.2	Normal (7-55 U/L)	134.2	Abnormal	ALP	NO	NO	NO	231	12
S68	Male	26.47	Normal (6-48 U/L)	13.4	Normal (7-55 U/L)	140.2	Abnormal	ALP	NO	NO	NO	250	13
S70	Female	48.11	Abnormal	61.2	Abnormal	151.2	Abnormal	AST/ALT/ALP	YES	YES	NO	329	13
S71	Male	28.31	Normal (6-48 U/L)	14	Normal (7-55 U/L)	152.1	Abnormal	ALP	NO	NO	NO	382	25
S72	Female	50.3	Abnormal	56.8	Abnormal	130.7	Abnormal	AST/ALT/ALP	NO	YES	YES	341	26
S73	Male	38.1	Normal (6-48 U/L)	24.2	Normal (7-55 U/L)	136.8	Abnormal	ALP	NO	YES	NO	252	23
S74	Male	48.21	Abnormal	59.5	Abnormal	119	Normal (30-120 U/L)	AST/ALT	NO	NO	NO	211	17
S75	Female	47.9	Normal (6-48 U/L)	56.7	Abnormal	142.2	Abnormal	ALT/ALP	NO	NO	NO	230	13
S76	Male	10.4	Normal (6-48 U/L)	29	Normal (7-55 U/L)	147.2	Abnormal	ALP	NO	NO	NO	487	15
S77	Male	8.42	Normal (6-48 U/L)	63.4	Abnormal	144.3	Abnormal	ALT/ALP	NO	NO	NO	498	18
S78	Male	14.2	Normal (6-48 U/L)	28.1	Normal (7-55 U/L)	137.8	Abnormal	ALP	NO	NO	NO	265	23
S79	Male	11.4	Normal (6-48 U/L)	20.4	Normal (7-55 U/L)	140.7	Abnormal	ALP	NO	NO	NO	295	17
S80	Female	50.2	Abnormal	58.2	Abnormal	150.2	Abnormal	AST/ALT/ALP	YES	YES	YES	487	15
S85	Female	12.4	Normal (6-48 U/L)	20.1	Normal (7-55 U/L)	141.7	Abnormal	ALP	YES	NO	NO	210	18
S92	Female	7.4	Normal (6-48 U/L)	13.2	Normal (7-55 U/L)	142	Abnormal	ALP	NO	NO	NO	320	15
S93	Male	5.41	Normal (6-48 U/L)	57.61	Abnormal	139.6	Abnormal	ALT/ALP	NO	NO	NO	208	23
S96	Male	35	Normal (6-48 U/L)	20.2	Normal (7-55 U/L)	133.6	Abnormal	ALP	NO	NO	NO	285	16
S103	Female	48	Normal (6-48 U/L)	47.1	Normal (7-55 U/L)	144.5	Abnormal	ALP	NO	NO	NO	207	24
S104	Female	48.92	Abnormal	58.2	Abnormal	140.9	Abnormal	AST/ALT/ALP	YES	YES	YES	200	15
S105	Female	6.62	Normal (6-48 U/L)	19.8	Normal (7-55 U/L)	120	Normal (30-120 U/L)	Normal	NO	NO	NO	201	12
S107	Female	53.7	Abnormal	62.6	Abnormal	132.4	Abnormal	AST/ALT/ALP	YES	YES	YES	234	17
S109	Female	8.4	Normal (6-48 U/L)	13.2	Normal (7-55 U/L)	125	Normal (30-120 U/L)	Normal	NO	NO	NO	300	19
S110	Female	14.3	Normal (6-48 U/L)	22	Normal (7-55 U/L)	142.6	Abnormal	ALP	YES	NO	NO	213	23
S111	Male	8.94	Normal (6-48 U/L)	29	Normal (7-55 U/L)	142.8	Abnormal	ALP	NO	NO	NO	296	16
S112	Female	7.76	Normal (6-48 U/L)	66.6	Abnormal	128.3	Normal (30-120 U/L)	ALT	NO	NO	NO	302	22
S114	Female	6.41	Normal (6-48 U/L)	9.56	Normal (7-55 U/L)	138.7	Abnormal	ALP	NO	NO	YES	211	15
S115	Female	20	Normal (6-48 U/L)	13.6	Normal (7-55 U/L)	138.9	Abnormal	ALP	NO	NO	NO	352	22
S116	Female	13.4	Normal (6-48 U/L)	20.6	Normal (7-55 U/L)	140.2	Abnormal	ALP	NO	NO	NO	211	13
S117	Female	11.2	Normal (6-48 U/L)	18	Normal (7-55 U/L)	140.6	Abnormal	ALP	NO	NO	NO	359	12
S120	Male	16.41	Normal (6-48 U/L)	14.7	Normal (7-55 U/L)	140.7	Abnormal	ALP	NO	NO	NO	208	12
S121	Male	49.3	Abnormal	55.9	Abnormal	144.3	Abnormal	AST/ALT/ALP	YES	YES	YES	235	15
S122	Female	11	Normal (6-48 U/L)	22.8	Normal (7-55 U/L)	138.3	Abnormal	ALP	NO	NO	NO	289	16
S123	Female	49.2	Abnormal	58	Abnormal	124.6	Normal (30-120 U/L)	AST/ALT	NO	NO	NO	300	13
S124	Female	13	Normal (6-48 U/L)	13.2	Normal (7-55 U/L)	130.7	Abnormal	ALP	NO	NO	NO	350	19
S125	Female	57.22	Abnormal	60.4	Abnormal	136.7	Abnormal	AST/ALT/ALP	YES	NO	NO	218	12
S126	Female	48.94	Abnormal	56.6	Abnormal	133.8	Abnormal	AST/ALT/ALP	YES	YES	NO	312	20
S127	Female	8.67	Normal (6-48 U/L)	15.4	Normal (7-55 U/L)	133.5	Abnormal	ALP	NO	NO	NO	252	19
S128	Female	62.3	Abnormal	60.5	Abnormal	138.2	Abnormal	AST/ALT/ALP	YES	YES	NO	242	12
S129	Male	10.6	Normal (6-48 U/L)	16.4	Normal (7-55 U/L)	138.9	Abnormal	ALP	NO	NO	NO	318	12
S130	Male	38.1	Normal (6-48 U/L)	33.5	Normal (7-55 U/L)	129.3	Abnormal	ALP	YES	NO	YES	310	20
S132	Female	7.92	Normal (6-48 U/L)	11.6	Normal (7-55 U/L)	131.2	Abnormal	ALP	NO	NO	NO	345	27
S133	Female	8.55	Normal (6-48 U/L)	12.8	Normal (7-55 U/L)	136	Abnormal	ALP	NO	NO	NO	245	18
S134	Male	49.14	Abnormal	57.2	Abnormal	142.2	Abnormal	AST/ALT/ALP	YES	YES	NO	231	13
S136	Female	19.14	Normal (6-48 U/L)	13.6	Normal (7-55 U/L)	128.4	Normal (30-120 U/L)	Normal	NO	NO	NO	210	14
S138	Female	58.92	Abnormal	58.6	Abnormal	136	Abnormal	AST/ALT/ALP	YES	YES	NO	309	20
S139	Female	53.1	Abnormal	56	Abnormal	119.6	Normal (30-120 U/L)	AST/ALT	NO	NO	NO	219	19
S140	Female	19.33	Normal (6-48 U/L)	12	Normal (7-55 U/L)	133	Abnormal	ALP	YES	NO	NO	205	15
S141	Female	48.14	Abnormal	55.6	Abnormal	132.2	Abnormal	AST/ALT/ALP	NO	YES	YES	209	16
S142	Male	13.6	Normal (6-48 U/L)	20.4	Normal (7-55 U/L)	119.9	Normal (30-120 U/L)	Normal	NO	YES	YES	292	25
S143	Male	14.2	Normal (6-48 U/L)	22.6	Normal (7-55 U/L)	128	Normal (30-120 U/L)	Normal	NO	NO	NO	285	14
S144	Female	48.92	Abnormal	61	Abnormal	122.4	Normal (30-120 U/L)	AST/ALT	YES	NO	NO	360	15
S145	Female	40.8	Normal (6-48 U/L)	40.1	Normal (7-55 U/L)	140.6	Abnormal	ALP	NO	NO	NO	490	15
S147	Female	20.2	Normal (6-48 U/L)	21.7	Normal (7-55 U/L)	122.6	Normal (30-120 U/L)	Normal	NO	NO	NO	221	14
S148	Female	19.6	Normal (6-48 U/L)	20.6	Normal (7-55 U/L)	127.8	Normal (30-120 U/L)	Normal	NO	NO	NO	312	23
S149	Female	11	Normal (6-48 U/L)	15.4	Normal (7-55 U/L)	127.7	Normal (30-120 U/L)	Normal	NO	NO	NO	306	12
S150	Male	61.47	Abnormal	55.8	Abnormal	122.6	Normal (30-120 U/L)	AST/ALT	YES	NO	NO	411	13
S151	Male	8.39	Normal (6-48 U/L)	13.7	Normal (7-55 U/L)	147	Abnormal	ALP	NO	NO	NO	501	25
S154	Male	48.66	Abnormal	56.7	Abnormal	134.7	Abnormal	AST/ALT/ALP	YES	YES	NO	295	25
S155	Female	15.6	Normal (6-48 U/L)	17	Normal (7-55 U/L)	140.7	Abnormal	ALP	NO	NO	NO	335	13
S158	Female	28.9	Normal (6-48 U/L)	20.7	Normal (7-55 U/L)	137	Abnormal	ALP	NO	NO	NO	301	27
S159	Male	19	Normal (6-48 U/L)	26.8	Normal (7-55 U/L)	137.5	Abnormal	ALP	NO	NO	NO	234	14
S160	Female	20.2	Normal (6-48 U/L)	21.6	Normal (7-55 U/L)	140.1	Abnormal	ALP	NO	NO	YES	230	13
S166	Female	48.92	Abnormal	56.4	Abnormal	144.6	Abnormal	AST/ALT/ALP	NO	YES	NO	215	17
S168	Female	8.62	Normal (6-48 U/L)	10.4	Normal (7-55 U/L)	136.2	Abnormal	ALP	NO	NO	NO	319	14
S170	Female	10.5	Normal (6-48 U/L)	16.4	Normal (7-55 U/L)	130	Abnormal	ALP	NO	NO	NO	254	15
S171	Female	8.29	Normal (6-48 U/L)	15.4	Normal (7-55 U/L)	142.2	Abnormal	ALP	YES	NO	YES	322	13
S173	Female	5.38	Normal (6-48 U/L)	10.2	Normal (7-55 U/L)	142.6	Abnormal	ALP	NO	YES	NO	232	15
S175	Female	10.4	Normal (6-48 U/L)	64.7	Abnormal	143.9	Abnormal	ALT/ALP	NO	NO	NO	212	27
S177	Female	15	Normal (6-48 U/L)	18	Normal (7-55 U/L)	138	Abnormal	ALP	YES	NO	YES	267	20
S178	Male	16	Normal (6-48 U/L)	20.1	Normal (7-55 U/L)	132.7	Abnormal	ALP	NO	NO	NO	297	22
S180	Male	57.85	Abnormal	57.1	Abnormal	126.7	Normal (30-120 U/L)	AST/ALT	NO	NO	NO	246	25
S181	Female	15.8	Normal (6-48 U/L)	24.6	Normal (7-55 U/L)	147.4	Abnormal	ALP	NO	NO	NO	517	25
S182	Male	10.6	Normal (6-48 U/L)	13.6	Normal (7-55 U/L)	133	Abnormal	ALP	NO	NO	NO	448	14
S184	Female	10.5	Normal (6-48 U/L)	11.8	Normal (7-55 U/L)	119.3	Normal (30-120 U/L)	Normal	NO	NO	NO	400	18
S186	Female	20.2	Normal (6-48 U/L)	18.2	Normal (7-55 U/L)	138.8	Abnormal	ALP	NO	NO	NO	200	18
S187	Male	22.6	Normal (6-48 U/L)	27.3	Normal (7-55 U/L)	119.9	Normal (30-120 U/L)	Normal	NO	NO	NO	201	18
S189	Female	49.7	Abnormal	62.5	Abnormal	120	Normal (30-120 U/L)	AST/ALT	NO	NO	NO	216	18
S191	Male	15.8	Normal (6-48 U/L)	20.7	Normal (7-55 U/L)	134.4	Abnormal	ALP	YES	NO	NO	345	18
S192	Male	50.5	Abnormal	55.2	Abnormal	138.6	Abnormal	AST/ALT/ALP	YES	YES	NO	429	23
S193	Female	13.6	Normal (6-48 U/L)	12.9	Normal (7-55 U/L)	118.8	Normal (30-120 U/L)	Normal	NO	NO	YES	271	17
S194	Female	49.41	Abnormal	56.9	Abnormal	146.2	Abnormal	AST/ALT/ALP	YES	YES	YES	211	12
S195	Male	47.8	Normal (6-48 U/L)	55.6	Abnormal	122.7	Normal (30-120 U/L)	ALT	NO	NO	YES	204	13
S196	Male	11.2	Normal (6-48 U/L)	55.3	Abnormal	136.5	Abnormal	ALT/ALP	YES	NO	NO	275	12
S198	Male	56.3	Abnormal	60.2	Abnormal	142.7	Abnormal	AST/ALT/ALP	YES	YES	NO	210	16
S199	Female	50.7	Abnormal	60.8	Abnormal	144.7	Abnormal	AST/ALT/ALP	NO	YES	NO	211	20
S201	Male	48.92	Abnormal	55.8	Abnormal	113	Normal (30-120 U/L)	AST/ALT	NO	NO	NO	254	14
S203	Female	49.38	Abnormal	55.7	Abnormal	109.2	Normal (30-120 U/L)	AST/ALT	NO	NO	NO	335	14

## Sheet: Coded Data
S/No	SEX	AST(U/l)	ALT(U/l)	ALP(U/l)	AST CATEGORY	ALT CATEGORY	ALP CATEGORY	ALCOHOL	SMOKE	USE OF TRADOMED	CD4 B4 HAART	LAST CD4	MONTHS ON HAART	GEN. ABNORMALITY
S3	0	7.94	18.4	137.8	0	0	1	1	0	1	350	661	23	1
S5	1	45.03	34.12	130.2	0	0	1	1	1	0	611	885	24	1
S6	1	48.82	56.1	131.6	1	1	1	1	1	1	466	520	17	6
S7	1	6.01	63.6	126.7	0	1	0	0	0	0	205	506	14	2
S8	0	31.2	9.48	137.3	0	0	1	1	0	0	262	274	13	1
S9	0	13.1	45.1	114.3	0	0	0	0	0	0	209	449	25	0
S11	1	27.8	9.4	112.9	0	0	0	0	0	1	230	811	14	0
S12	1	19.04	12.1	124.9	0	0	0	0	0	0	338	889	19	0
S13	1	16.42	15.3	136	0	0	1	0	0	0	512	500	23	1
S14	0	52.41	58.4	134.6	1	1	1	1	1	1	535	635	23	6
S17	1	8.6	10.6	140.2	0	0	1	0	0	0	589	509	14	1
S18	0	44.4	22.4	142.5	0	0	1	1	0	0	420	744	14	1
S19	1	48.6	55.9	114.6	1	1	0	0	0	0	241	528	14	5
S20	1	40.3	47.2	116.8	0	0	0	0	0	0	486	436	23	0
S21	0	43.7	30.1	115.2	0	0	0	0	0	0	315	262	14	0
S22	1	9.02	20.4	115.6	0	0	0	0	0	0	236	366	14	0
S25	0	10.5	14.2	148.3	0	0	1	0	0	0	243	534	21	1
S27	0	33	48.6	147.4	0	0	1	0	0	0	289	436	22	1
S28	1	8.9	33.7	111.7	0	0	0	0	0	0	214	313	16	0
S29	1	45.52	12.4	130.2	0	0	1	0	0	0	353	585	12	1
S30	0	10.7	26.4	149.8	0	0	1	0	0	0	206	215	15	1
S31	0	9.84	18.4	144.5	0	0	1	0	0	0	250	1212	26	1
S36	1	13.2	20.1	120	0	0	0	0	0	0	212	227	17	0
S39	0	48.4	55.7	119.5	1	1	0	0	0	0	285	310	12	5
S40	1	10.8	43	116.7	0	0	0	0	0	1	200	637	14	0
S41	0	45.7	23.8	112.2	0	0	0	0	0	0	291	510	22	0
S42	1	48.4	58.1	133.2	1	1	1	1	1	0	218	496	20	6
S43	1	48.06	53.7	141.3	1	0	1	0	0	0	274	485	13	4
S44	1	51.4	48.9	134.6	1	0	1	0	0	1	250	295	12	4
S46	1	13	22	136.3	0	0	1	0	0	0	271	702	24	1
S47	1	49.6	55.6	145.6	1	1	1	1	1	1	224	651	22	6
S48	1	7.81	11.6	111.7	0	0	0	0	0	0	320	606	23	0
S49	1	6.48	55.4	137.2	0	1	1	1	0	0	238	600	24	3
S51	0	9.52	12.8	144.6	0	0	1	0	0	0	343	237	20	1
S55	1	7.12	10.6	113	0	0	0	0	0	0	215	436	20	0
S59	1	5.06	9.22	136	0	0	1	0	0	0	324	1027	15	1
S61	1	46.56	64	136.8	0	1	1	0	0	0	243	377	12	3
S62	1	21.2	22.6	133	0	0	1	0	0	0	214	620	25	1
S63	1	51.3	55.9	137.8	1	1	1	1	1	1	311	328	14	6
S64	1	48.6	57.2	130.4	1	1	1	1	1	1	489	523	20	6
S65	0	10.1	15.5	148.5	0	0	1	0	0	1	200	201	21	1
S66	1	9.22	18.2	137.4	0	0	1	1	0	1	251	300	12	1
S67	1	8.22	15.2	134.2	0	0	1	0	0	0	231	297	12	1
S68	0	26.47	13.4	140.2	0	0	1	0	0	0	250	351	13	1
S70	1	48.11	61.2	151.2	1	1	1	1	1	0	329	333	13	6
S71	0	28.31	14	152.1	0	0	1	0	0	0	382	703	25	1
S72	1	50.3	56.8	130.7	1	1	1	0	1	1	341	742	26	6
S73	0	38.1	24.2	136.8	0	0	1	0	1	0	252	399	23	1
S74	0	48.21	59.5	119	1	1	0	0	0	0	211	315	17	5
S75	1	47.9	56.7	142.2	0	1	1	0	0	0	230	609	13	3
S76	0	10.4	29	147.2	0	0	1	0	0	0	487	700	15	1
S77	0	8.42	63.4	144.3	0	1	1	0	0	0	498	984	18	3
S78	0	14.2	28.1	137.8	0	0	1	0	0	0	265	357	23	1
S79	0	11.4	20.4	140.7	0	0	1	0	0	0	295	659	17	1
S80	1	50.2	58.2	150.2	1	1	1	1	1	1	487	541	15	6
S85	1	12.4	20.1	141.7	0	0	1	1	0	0	210	300	18	1
S92	1	7.4	13.2	142	0	0	1	0	0	0	320	392	15	1
S93	0	5.41	57.61	139.6	0	1	1	0	0	0	208	223	23	3
S96	0	35	20.2	133.6	0	0	1	0	0	0	285	365	16	1
S103	1	48	47.1	144.5	0	0	1	0	0	0	207	452	24	1
S104	1	48.92	58.2	140.9	1	1	1	1	1	1	200	210	15	6
S105	1	6.62	19.8	120	0	0	0	0	0	0	201	201	12	0
S107	1	53.7	62.6	132.4	1	1	1	1	1	1	234	532	17	6
S109	1	8.4	13.2	125	0	0	0	0	0	0	300	450	19	0
S110	1	14.3	22	142.6	0	0	1	1	0	0	213	783	23	1
S111	0	8.94	29	142.8	0	0	1	0	0	0	296	296	16	1
S112	1	7.76	66.6	128.3	0	1	0	0	0	0	302	291	22	2
S114	1	6.41	9.56	138.7	0	0	1	0	0	1	211	317	15	1
S115	1	20	13.6	138.9	0	0	1	0	0	0	352	410	22	1
S116	1	13.4	20.6	140.2	0	0	1	0	0	0	211	229	13	1
S117	1	11.2	18	140.6	0	0	1	0	0	0	359	250	12	1
S120	0	16.41	14.7	140.7	0	0	1	0	0	0	208	216	12	1
S121	0	49.3	55.9	144.3	1	1	1	1	1	1	235	391	15	6
S122	1	11	22.8	138.3	0	0	1	0	0	0	289	365	16	1
S123	1	49.2	58	124.6	1	1	0	0	0	0	300	345	13	5
S124	1	13	13.2	130.7	0	0	1	0	0	0	350	200	19	1
S125	1	57.22	60.4	136.7	1	1	1	1	0	0	218	218	12	6
S126	1	48.94	56.6	133.8	1	1	1	1	1	0	312	583	20	6
S127	1	8.67	15.4	133.5	0	0	1	0	0	0	252	270	19	1
S128	1	62.3	60.5	138.2	1	1	1	1	1	0	242	242	12	6
S129	0	10.6	16.4	138.9	0	0	1	0	0	0	318	318	12	1
S130	0	38.1	33.5	129.3	0	0	1	1	0	1	310	367	20	1
S132	1	7.92	11.6	131.2	0	0	1	0	0	0	345	653	27	1
S133	1	8.55	12.8	136	0	0	1	0	0	0	245	380	18	1
S134	0	49.14	57.2	142.2	1	1	1	1	1	0	231	799	13	6
S136	1	19.14	13.6	128.4	0	0	0	0	0	0	210	398	14	0
S138	1	58.92	58.6	136	1	1	1	1	1	0	309	261	20	6
S139	1	53.1	56	119.6	1	1	0	0	0	0	219	250	19	5
S140	1	19.33	12	133	0	0	1	1	0	0	205	508	15	1
S141	1	48.14	55.6	132.2	1	1	1	0	1	1	209	405	16	6
S142	0	13.6	20.4	119.9	0	0	0	0	1	1	292	673	25	0
S143	0	14.2	22.6	128	0	0	0	0	0	0	285	268	14	0
S144	1	48.92	61	122.4	1	1	0	1	0	0	360	360	15	5
S145	1	40.8	40.1	140.6	0	0	1	0	0	0	490	570	15	1
S147	1	20.2	21.7	122.6	0	0	0	0	0	0	221	593	14	0
S148	1	19.6	20.6	127.8	0	0	0	0	0	0	312	591	23	0
S149	1	11	15.4	127.7	0	0	0	0	0	0	306	506	12	0
S150	0	61.47	55.8	122.6	1	1	0	1	0	0	411	571	13	5
S151	0	8.39	13.7	147	0	0	1	0	0	0	501	402	25	1
S154	0	48.66	56.7	134.7	1	1	1	1	1	0	295	433	25	6
S155	1	15.6	17	140.7	0	0	1	0	0	0	335	500	13	1
S158	1	28.9	20.7	137	0	0	1	0	0	0	301	977	27	1
S159	0	19	26.8	137.5	0	0	1	0	0	0	234	649	14	1
S160	1	20.2	21.6	140.1	0	0	1	0	0	1	230	224	13	1
S166	1	48.92	56.4	144.6	1	1	1	0	1	0	215	396	17	6
S168	1	8.62	10.4	136.2	0	0	1	0	0	0	319	238	14	1
S170	1	10.5	16.4	130	0	0	1	0	0	0	254	209	15	1
S171	1	8.29	15.4	142.2	0	0	1	1	0	1	322	647	13	1
S173	1	5.38	10.2	142.6	0	0	1	0	1	0	232	321	15	1
S175	1	10.4	64.7	143.9	0	1	1	0	0	0	212	569	27	3
S177	1	15	18	138	0	0	1	1	0	1	267	311	20	1
S178	0	16	20.1	132.7	0	0	1	0	0	0	297	373	22	1
S180	0	57.85	57.1	126.7	1	1	0	0	0	0	246	519	25	5
S181	1	15.8	24.6	147.4	0	0	1	0	0	0	517	609	25	1
S182	0	10.6	13.6	133	0	0	1	0	0	0	448	978	14	1
S184	1	10.5	11.8	119.3	0	0	0	0	0	0	400	825	18	0
S186	1	20.2	18.2	138.8	0	0	1	0	0	0	200	1026	18	1
S187	0	22.6	27.3	119.9	0	0	0	0	0	0	201	237	18	0
S189	1	49.7	62.5	120	1	1	0	0	0	0	216	280	18	5
S191	0	15.8	20.7	134.4	0	0	1	1	0	0	345	594	18	1
S192	0	50.5	55.2	138.6	1	1	1	1	1	0	429	449	23	6
S193	1	13.6	12.9	118.8	0	0	0	0	0	1	271	598	17	0
S194	1	49.41	56.9	146.2	1	1	1	1	1	1	211	225	12	6
S195	0	47.8	55.6	122.7	0	1	0	0	0	1	204	351	13	2
S196	0	11.2	55.3	136.5	0	1	1	1	0	0	275	431	12	3
S198	0	56.3	60.2	142.7	1	1	1	1	1	0	210	258	16	6
S199	1	50.7	60.8	144.7	1	1	1	0	1	0	211	264	20	6
S201	0	48.92	55.8	113	1	1	0	0	0	0	254	291	14	5
S203	1	49.38	55.7	109.2	1	1	0	0	0	0	335	587	14	5

## Sheet: Question
	Question	Yes (1)	No (0)
ALCOHOL USE
A1	Do you use alcohol (if "NO" move to the next question on substance use)
A2	Have you had hangovers as a result of alcohol use (e.g., dizziness the next day, loss of appetite, vomiting, tiredness, GIT disturbances)?
	How often do you use alcohol (i) sparingly (ii) regularly
SMOKING
S1	Do you smoke (if "NO" move to the next question on substance use)
S2	Have you reguire smoking to be active? (e.g., use the toilet, gain appetite, focus on work)?
	How often do you smoke (i) sparingly (ii) regularly
TRADOMEDICINE USE
T1	Do you use unprescribed herbal remedy?
T2	How often do you smoke (i) sparingly (ii) regularly

## Sheet: Response (A1-T2)
A1	A*	S1	S*	T1	T*		ALCOHOL	SMOKE	USE OF TRADOMED
1	1	0	0	1	1		1	0	1
1	0	1	0	0	0		1	1	0
1	1	1	1	1	0		1	1	1
0	1	0	0	0	0		0	0	0
1	1	0	0	0	0		1	0	0
0	0	0	0	0	0		0	0	0
0	0	0	0	1	1		0	0	1
0	0	0	0	0	0		0	0	0
0	0	0	0	0	0		0	0	0
1	1	1	1	1	1		1	1	1
0	0	0	0	0	0		0	0	0
1	1	0	0	0	0		1	0	0
1	1	0	0	0	0		0	0	0
0	0	0	0	0	0		0	0	0
0	0	0	0	0	0		0	0	0
0	0	0	0	0	0		0	0	0
0	0	0	0	0	0		0	0	0
0	0	0	0	0	0		0	0	0
0	0	0	0	0	0		0	0	0
0	0	0	0	0	0		0	0	0
0	0	0	0	0	0		0	0	0
0	0	0	0	0	0		0	0	0
0	0	0	0	0	0		0	0	0
1	1	0	0	0	0		0	0	0
0	0	0	0	1	1		0	0	1
0	0	0	0	0	0		0	0	0
1	1	1	1	0	0		1	1	0
1	0	0	0	0	0		0	0	0
1	0	0	0	1	1		0	0	1
0	0	0	0	0	0		0	0	0
1	1	1	1	1	0		1	1	1
0	0	0	0	0	0		0	0	0
1	1	0	0	0	0		1	0	0
0	0	0	0	0	0		0	0	0
0	0	0	0	0	0		0	0	0
0	0	0	0	0	0		0	0	0
0	1	0	0	0	0		0	0	0
0	0	0	0	0	0		0	0	0
1	1	1	0	1	1		1	1	1
1	1	1	1	1	1		1	1	1
0	0	0	0	1	1		0	0	1
1	1	0	0	1	1		1	0	1
0	0	0	0	0	0		0	0	0
0	0	0	0	0	0		0	0	0
1	1	1	1	0	0		1	1	0
0	0	0	0	0	0		0	0	0
1	1	1	0	1	1		0	1	1
0	0	1	0	0	0		0	1	0
1	1	0	0	0	0		0	0	0
0	1	0	0	0	0		0	0	0
0	0	0	0	0	0		0	0	0
0	1	0	0	0	0		0	0	0
0	0	0	0	0	0		0	0	0
0	0	0	0	0	0		0	0	0
1	1	1	0	1	1		1	1	1
1	1	0	0	0	0		1	0	0
0	0	0	0	0	0		0	0	0
0	1	0	0	0	0		0	0	0
0	0	0	0	0	0		0	0	0
0	0	0	0	0	0		0	0	0
1	1	1	1	1	1		1	1	1
0	0	0	0	0	0		0	0	0
1	1	1	1	1	0		1	1	1
0	0	0	0	0	0		0	0	0
1	1	0	0	0	0		1	0	0
0	0	0	0	0	0		0	0	0
0	1	0	0	0	0		0	0	0
0	0	0	0	1	1		0	0	1
0	0	0	0	0	0		0	0	0
0	0	0	0	0	0		0	0	0
0	0	0	0	0	0		0	0	0
0	0	0	0	0	0		0	0	0
1	0	1	0	1	1		1	1	1
0	0	0	0	0	0		0	0	0
1	1	0	0	0	0		0	0	0
0	0	0	0	0	0		0	0	0
1	1	0	0	0	0		1	0	0
1	1	1	1	0	0		1	1	0
0	0	0	0	0	0		0	0	0
1	1	1	1	0	0		1	1	0
0	0	0	0	0	0		0	0	0
1	1	0	0	1	1		1	0	1
0	0	0	0	0	0		0	0	0
0	0	0	0	0	0		0	0	0
1	1	1	1	0	0		1	1	0
0	0	0	0	0	0		0	0	0
1	0	1	0	0	0		1	1	0
1	1	0	0	0	0		0	0	0
1	1	0	0	0	0		1	0	0
1	1	1	0	1	1		0	1	1
0	0	1	0	1	1		0	1	1
0	0	0	0	0	0		0	0	0
1	1	0	0	0	0		1	0	0
0	0	0	0	0	0		0	0	0
0	0	0	0	0	0		0	0	0
0	0	0	0	0	0		0	0	0
0	0	0	0	0	0		0	0	0
1	1	0	0	0	0		1	0	0
0	0	0	0	0	0		0	0	0
1	1	1	1	0	0		1	1	0
0	0	0	0	0	0		0	0	0
0	0	0	0	0	0		0	0	0
0	0	0	0	0	0		0	0	0
0	0	0	0	1	1		0	0	1
1	1	1	0	0	0		0	1	0
0	0	0	0	0	0		0	0	0
0	0	0	0	0	0		0	0	0
1	1	0	0	1	1		1	0	1
0	0	1	0	0	0		0	1	0
0	1	0	0	0	0		0	0	0
1	1	0	0	1	1		1	0	1
0	0	0	0	0	0		0	0	0
1	1	0	0	0	0		0	0	0
0	0	0	0	0	0		0	0	0
0	0	0	0	0	0		0	0	0
0	0	0	0	0	0		0	0	0
0	0	0	0	0	0		0	0	0
0	0	0	0	0	0		0	0	0
1	1	0	0	0	0		0	0	0
1	1	0	0	0	0		1	0	0
1	1	1	1	0	0		1	1	0
0	0	0	0	1	0		0	0	1
1	1	1	1	1	1		1	1	1
0	1	0	0	1	1		0	0	1
1	1	0	0	0	0		1	0	0
1	1	1	1	0	0		1	1	0
1	1	1	0	0	0		0	1	0
1	1	0	0	0	0		0	0	0
1	1	0	0	0	0		0	0	0

## Sheet: Table S1
	Genaral abnormalities	ALCHOL USE (n=129)			SMOKE (n=129)			TRADOMEDICINE USE (n=129)
		NO	YES		NO	YES		NO	YES
	ALP	47	12		56	3		51	8
	ALT	3	0		3	0		2	1
	ALT/ALP	5	2		7	0		7	0
	AST/ALP	2	0		2	0		1	1
	AST/ALT	9	2		11	0		11	0
	AST/ALT/ALP	4	20		1	23		12	12
	Normal	23	0		22	1		19	4
	Total	93	36		102	27		103	26
	Alcohol + Abnormality	1			No Alcohol + Normality			0.247312
	Smoking + Abnormality	0.964286			No Smoking + Normality			0.215686
	Tradomedicine + Abnormality	0.923077			Tradomedicine + Normality			0.184466
	Average	0.962454						0.215821

## Sheet: Table S2
							W=Mann-Whitney (Wilcoxon)
	Groups	(Mean±S.D [median])		Comparison of Medians
		Yes	No	W	P-value
	CD4 Before HAART in Cells/mm3
	Alcohol use	312.08±106.12 [285.0]	287.48±87.29 [265.0]	1892.5	0.253
	Smoking	308.52±116.59 [252.0]	290.60±86.21 [271.0]	1413	0.837
	Tradomedicine use	289.62±99.99 [250.5]	295.54±91.84 [275.0]	1196	0.403
	HAART duration in months
	Alcohol use	17.25±4.62 [17.0]	17.75±4.24 [16.5]	1576.5	0.609
	Smoking	18.44±4.34 [17.0]	17.39±4.55 [16.0]	1599.5	0.197
	Tradomedicine use	17.08±4.25 [15.5]	17.75±4.58 [17.0]	1243.5	0.576

## Sheet: Model output
	Table 3: Regression Weights										Table 4: Standardized and unstandardized direct effects
											EFFECT SIZE	Standardized				Standardized
	Variable Relationship			Estimate	Z-Estimate	S.E.	C.R.	P				ALCOHOL	SMOKE	TRADOMED		ALCOHOL	SMOKE	TRADOMED
	AST	<---	ALCOHOL	6.951	0.17	3.545	1.961	0.05			ALP_Cat	0.24	0.17	-0.036		0.242	0.189	-0.041
	AST	<---	SMOKE	21.808	0.484	3.948	5.524	***			ALT_Cat	0.193	0.472	-0.073		0.203	0.548	-0.086
	AST	<---	TRADOMED	-2.407	-0.053	3.603	-0.668	0.504			AST_Cat	0.151	0.572	-0.018		0.152	0.633	-0.02
	ALT	<---	ALCOHOL	6.769	0.154	4.044	1.674	0.094			ALP	0.173	0.156	-0.072		4.006	3.982	-1.852
	ALP	<---	ALCOHOL	4.006	0.173	2.36	1.697	0.09			ALT	0.154	0.423	-0.062		6.769	20.577	-3.057
	ALP	<---	SMOKE	3.982	0.156	2.629	1.515	0.13			AST	0.17	0.484	-0.053		6.951	21.808	-2.407
	ALT	<---	TRADOMED	-3.057	-0.062	4.11	-0.744	0.457
	ALP	<---	TRADOMED	-1.852	-0.072	2.399	-0.772	0.44
	ALT	<---	SMOKE	20.577	0.423	4.504	4.569	***
	AST_Cat	<---	ALCOHOL	0.152	0.151	0.08	1.892	0.058
	AST_Cat	<---	SMOKE	0.633	0.572	0.089	7.089	***								Total Effects (All data - Default model)
	ALT_Cat	<---	SMOKE	0.548	0.472	0.102	5.381	***
	ALT_Cat	<---	ALCOHOL	0.203	0.193	0.091	2.225	0.026									TRADOMED	SMOKE	ALCOHOL
	AST_Cat	<---	TRADOMED	-0.02	-0.018	0.081	-0.247	0.805								ALP_Cat	-0.041	0.189	0.242
	ALT_Cat	<---	TRADOMED	-0.086	-0.073	0.093	-0.926	0.355								ALT_Cat	-0.086	0.548	0.203
	ALP_Cat	<---	TRADOMED	-0.041	-0.036	0.102	-0.4	0.689								AST_Cat	-0.02	0.633	0.152
	ALP_Cat	<---	ALCOHOL	0.242	0.24	0.1	2.417	0.016								ALP	-1.852	3.982	4.006
	ALP_Cat	<---	SMOKE	0.189	0.17	0.112	1.693	0.09								ALT	-3.057	20.577	6.769
																AST	-2.407	21.808	6.951
	Table 3: Covariances and correlations
	Variable Relationship			Estimate	r	S.E.	C.R.	P
	SMOKE	<-->	TRADOMED	0.059	0.359	0.015	3.823	***
	ALCOHOL	<-->	TRADOMED	0.06	0.334	0.017	3.581	***
	ALCOHOL	<-->	SMOKE	0.097	0.53	0.018	5.295	***
	ALCOHOL	<-->	SEX	-0.001	-0.006	0.019	-0.066	0.947
	TRADOMED	<-->	SEX	0.018	0.092	0.017	1.032	0.302
	SMOKE	<-->	SEX	0.013	0.065	0.017	0.731	0.465
	ALCOHOL	<-->	MONTHS_HAART	-0.101	-0.05	0.179	-0.565	0.572
	ALCOHOL	<-->	CD4_Prior	4.949	0.119	3.705	1.336	0.182
	SMOKE	<-->	MONTHS_HAART	0.174	0.095	0.163	1.07	0.285
	SMOKE	<-->	CD4_Prior	2.966	0.079	3.347	0.886	0.376
	TRADOMED	<-->	MONTHS_HAART	-0.108	-0.06	0.16	-0.674	0.5
	TRADOMED	<-->	CD4_Prior	-0.954	-0.026	3.292	-0.29	0.772
	SEX	<-->	CD4_Prior	-2.449	-0.055	3.935	-0.622	0.534
	SEX	<-->	MONTHS_HAART	-0.263	-0.122	0.191	-1.375	0.169
	MONTHS_HAART	<-->	CD4_Prior	77.583	0.185	37.351	2.077	0.038
	e2	<-->	e1	0.089	0.678	0.014	6.379	***
	e2	<-->	e3	-0.011	-0.067	0.006	-1.907	0.056
	e1	<-->	e3	-0.005	-0.037	0.006	-0.933	0.351
	e5	<-->	e4	156.131	0.608	26.497	5.892	***
	e5	<-->	e6	10.824	0.063	5.959	1.816	0.069
	e4	<-->	e6	-3.294	-0.022	6.128	-0.537	0.591
	e3	<-->	e6	3.567	0.842	0.484	7.369	***
	e2	<-->	e5	5.724	0.864	0.767	7.462	***
	e1	<-->	e5	3.803	0.654	0.611	6.228	***
	e2	<-->	e4	2.91	0.501	0.571	5.092	***
	e1	<-->	e4	3.576	0.702	0.549	6.516	***
	e4	<-->	MONTHS_HAART	-5.256	-0.078	3.787	-1.388	0.165
